# Supplementary material for: A Comprehensive Study of MicroRNA in Baculoviruses
Source: Int J Mol Sci. 2024 Jan 3;25(1):603. doi: 10.3390/ijms25010603 (PMC10778818; doi:10.3390/ijms25010603)
Supplement: Supplementary file 1 [file ijms-25-00603-s001.zip]

Archive with 1 entries (1 files):
- ijms-2769232-supplementary.xlsx
