# Supplementary material for: A Comprehensive Study of MicroRNA in Baculoviruses
Source: Int J Mol Sci. 2024 Jan 3;25(1):603. doi: 10.3390/ijms25010603 (PMC10778818; doi:10.3390/ijms25010603)
Supplement: Supplementary file 1 [file ijms-25-00603-s001.zip › ijms-2769232-supplementary.xlsx]

## Sheet: Evaluated genes
Pasted	Symbol	Ensembl Gene ID	Entrez	Type	Species	Chr	Position (Mbp)	Description
H9JQE0		BGIBMGA011746	NA	coding	Bombyx mori		0.0003
Q1HPL1		BGIBMGA003377	733023	coding	Bombyx mori		0.0051	Replication factor C4
H9JV86	HIS2AV	BGIBMGA013449	NA	coding	Bombyx mori		0.1778	Histone H2A
H9JVQ4		BGIBMGA013617	NA	coding	Bombyx mori		0.4839
H9JGT9		BGIBMGA008736	NA	coding	Bombyx mori		0.8206
H9JLF0		BGIBMGA010351	NA	coding	Bombyx mori		0.8417	NADH dehydrogenase
H9JHC7		BGIBMGA008924	NA	coding	Bombyx mori		0.9911
G8GBC4	BMO.6705	BGIBMGA010023	100862795	coding	Bombyx mori		10924	Trypsin-like serine protease
Q1HPT5		BGIBMGA008011	732987	coding	Bombyx mori		13901	V-type proton ATPase subunit F
H9IUW4		BGIBMGA001044	NA	coding	Bombyx mori	scaf1	37997
H9J0I3		BGIBMGA003020	NA	coding	Bombyx mori		38837
Q2F5M1		BGIBMGA006751	692970	coding	Bombyx mori		50349	GTP-binding nuclear protein Ran
H9J7L3		BGIBMGA005505	101737376	coding	Bombyx mori		51855
Q1HPW2	EIF-4A	BGIBMGA003186	692781	coding	Bombyx mori		52730	Eukaryotic translation initiation factor 4A
H9JG67		BGIBMGA008514	NA	coding	Bombyx mori	scaf2	70712
H9J6N1	NA	Not mapped	NA	NA	NA	NA	NA	NA
H9JW33	NA	Not mapped	NA	NA	NA	NA	NA	NA

## Sheet: ShinyGO Analysis
All significant pathways
Enrichment FDR	nGenes	Pathway Genes	Fold Enrichment	Pathway	GO	Category	Genes	Ancestors GO
0.0458855	1	6	162.478	Unsaturated fatty acid metabolic process	GO:0033559	biological_process	H9J7L3	Metabolic process, cellular process, lipid and organic acid metabolism
0.0458855	1	3	324.956	Positive regulation of cellular amide metabolic process	GO:0034250	biological_process	H9J0I3	Metabolic process, biological regulation, nitrogen compounds metabolism
0.0458855	1	3	324.956	Positive regulation of translation	GO:0045727	biological_process	H9J0I3	Metabolic process, cellular process, biological regulation
0.0458855	1	5	194.973	Mitochondrial electron transport, NADH to ubiquinone	GO:0006120	biological_process	H9JLF0	Metabolic process, cellular process, cellular respiration and electron transport chain
0.0458855	1	6	162.478	Icosanoid metabolic process	GO:0006690	biological_process	H9J7L3	Metabolic process, cellular process, organic acid metabolism
0.0458855	1	6	162.478	Prostanoid metabolic process	GO:0006692	biological_process	H9J7L3	Metabolic process, cellular process, lipid and organic acid metabolism
0.0458855	1	6	162.478	Prostaglandin metabolic process	GO:0006693	biological_process	H9J7L3	Metabolic process, cellular process, lipid and organic acid metabolism
0.0458855	1	4	243.717	Positive regulation of gene expression	GO:0010628	biological_process	H9J0I3	Metabolic process, cellular process, biological regulation, biosynthesis of organic substances
0.0458855	1	6	162.478	Translation initiation factor binding	GO:0031369	molecular_function	H9J0I3
0.0458855	1	4	243.717	2-alkenal reductase [NAD(P)+] activity	GO:0032440	molecular_function	H9J7L3
0.0458855	1	5	194.973	13-prostaglandin reductase activity	GO:0036132	molecular_function	H9J7L3
0.0458855	1	5	194.973	15-oxoprostaglandin 13-oxidase activity	GO:0047522	molecular_function	H9J7L3
0.0458855	1	4	243.717	Leukotriene B4 12-hydroxy dehydrogenase activity	GO:0097257	molecular_function	H9J7L3
0.0458855	2	45	43.3274	RNA helicase activity	GO:0003724	molecular_function	Q1HPW2 H9JQE0
0.0458855	2	99	19.6943	Helicase activity	GO:0004386	molecular_function	Q1HPW2 H9JQE0
0.0458855	2	45	43.3274	ATP-dependent activity, acting on RNA	GO:0008186	molecular_function	Q1HPW2 H9JQE0
0.0458855	2	100	19.4973	Primary active transmembrane transporter activity	GO:0015399	molecular_function	Q1HPT5 H9JLF0
0.0458855	4	748	5.21319	ATP binding	GO:0005524	molecular_function	Q1HPW2 Q1HPL1 H9JHC7 H9JQE0
0.0458855	4	761	5.12413	Adenyl nucleotide binding	GO:0030554	molecular_function	Q1HPW2 Q1HPL1 H9JHC7 H9JQE0
0.0458855	4	758	5.14442	Adenyl ribonucleotide binding	GO:0032559	molecular_function	Q1HPW2 Q1HPL1 H9JHC7 H9JQE0
0.0458855	4	347	11.2377	ATP-dependent activity	GO:0140657	molecular_function	Q1HPW2 Q1HPL1 Q1HPT5 H9JQE0
0.0458855	5	1099	4.43524	Nucleotide binding	GO:0000166	molecular_function	Q1HPW2 Q1HPL1 Q2F5M1 H9JHC7 H9JQE0
0.0458855	5	920	5.29819	Purine nucleotide binding	GO:0017076	molecular_function	Q1HPW2 Q1HPL1 Q2F5M1 H9JHC7 H9JQE0
0.0458855	5	926	5.26386	Ribonucleotide binding	GO:0032553	molecular_function	Q1HPW2 Q1HPL1 Q2F5M1 H9JHC7 H9JQE0
0.0458855	5	917	5.31552	Purine ribonucleotide binding	GO:0032555	molecular_function	Q1HPW2 Q1HPL1 Q2F5M1 H9JHC7 H9JQE0
0.0458855	5	907	5.37413	Purine ribonucleoside triphosphate binding	GO:0035639	molecular_function	Q1HPW2 Q1HPL1 Q2F5M1 H9JHC7 H9JQE0
0.0458855	5	1157	4.21291	Small molecule binding	GO:0036094	molecular_function	Q1HPW2 Q1HPL1 Q2F5M1 H9JHC7 H9JQE0
0.0458855	5	1064	4.58114	Anion binding	GO:0043168	molecular_function	Q1HPW2 Q1HPL1 Q2F5M1 H9JHC7 H9JQE0
0.0458855	5	986	4.94354	Carbohydrate derivative binding	GO:0097367	molecular_function	Q1HPW2 Q1HPL1 Q2F5M1 H9JHC7 H9JQE0
0.0458855	5	1099	4.43524	Nucleoside phosphate binding	GO:1901265	molecular_function	Q1HPW2 Q1HPL1 Q2F5M1 H9JHC7 H9JQE0
0.0458855	6	1377	4.24779	Hydrolase activity	GO:0016787	molecular_function	Q1HPW2 Q1HPL1 Q2F5M1 H9JG67 G8GBC4 H9JQE0

## Sheet: Graphics
								A hierarchical clustering tree summarizes the correlation among significant pathways listed in the Enrichment tab. Pathways with many shared genes are clustered together.
